# Supplementary material for: Synthesis and Characterization of New Triazole-Bispidinone Scaffolds and Their Metal Complexes for Catalytic Applications
Source: Molecules. 2023 Aug 30;28(17):6351. doi: 10.3390/molecules28176351 (PMC10489160; doi:10.3390/molecules28176351)
Supplement: Supplementary file 1 [file molecules-28-06351-s001.zip]

Archive with 1 entries (1 files):
- molecules-2532845-supplementary.pdf
